# Supplementary material for: Tempo and Mode in Evolution of Transcriptional Regulation
Source: PLoS Genet. 2012 Jan 19;8(1):e1002432. doi: 10.1371/journal.pgen.1002432 (PMC3261924; doi:10.1371/journal.pgen.1002432)
Supplement: Table S1 — Reference list and categories of experiments analyzed. (XLSX) [file pgen.1002432.s002.xlsx]

## Sheet: All results worms
Citation	Year	Organisms	Gene	cis-regulatory element	CATEGORY	Expectation
Coroian, Cristian, Gina Broitman-Maduro, and Morris F. Maduro. 2006. Med-type GATA factors and the evolution of mesendoderm specification in nematodes. Developmental Biology 289 (2) (01): 444-55.	2006	C. briggsae in C. elegans	med genes, GATA transcription factors	whole locus	1	cons
Coroian et al., 2006.	2006	C. remanei in C. elegans	med genes, GATA transcription factors	whole locus	1	cons
Harfe, B. D., and a. Fire. 1998. Muscle and nerve-specific regulation of a novel NK-2 class homeodomain factor in caenorhabditis elegans. Development (Cambridge, England) 125 (3) (02): 421-9.	1998	C. elegans in C. briggsae	ceh-24, NK-2 homeodomain transcription factor	vulval muscle and m8 enhancer	1	cons
Kirouac, Martha, and Paul W. Sternberg. 2003. Cis-regulatory control of three cell fate-specific genes in vulval organogenesis of caenorhabditis elegans and C. briggsaeâ˜†. Developmental Biology 257 (1) (05): 85-103.	2003	C. briggsae in C. elegans	zmp-1, zinc metalloproteinase	Cbr 755bp ~2.5kb upstream; Cel 3.5kb from ATG	1	cons
Kirouac and Sternberg, 2003.	2003	C. elegans in C. briggsae	zmp-1, zinc metalloproteinase	Cbr 755bp ~2.5kb upstream; Cel 3.5kb from ATG	1	cons
Ruvinsky, Ilya, and Gary Ruvkun. 2003. Functional tests of enhancer conservation between distantly related species. Development (Cambridge, England) 130 (21) (11): 5133-42.	2003	C. briggsae in C. elegans	unc-47, GABA transporter	Cbr 835bp upstream	1	cons
Ruvinsky and Ruvkun, 2003.	2003	C. briggsae in C. elegans	unc-25, glutamic acid decarboxylase	Cbr 930bp upstream	1	cons
Felix, Marie-Anne. 2007. Cryptic quantitative evolution of the vulva intercellular signaling network in caenorhabditis. Current Biology : CB 17 (2) (01): 103-14.	2007	C. briggsae in C. elegans	lin-3, inductive signal for vulva	whole lin-3 gene locus	2	evo
Ortiz, Christopher O., John F. Etchberger, Shoshana L. Posy, Christian Frokjaer-Jensen, Shawn Lockery, Barry Honig, and Oliver Hobert. 2006. Searching for neuronal left/right asymmetry: Genomewide analysis of nematode receptor-type guanylyl cyclases. Genetics 173 (1) (05): 131-49.	2006	C. briggsae in C. elegans	gcy-4, receptor-type guanylyl cyclase chemoreceptor	Cbr433bp (up to preceding gene)	2	evo
Wang Xiaodong and Helen M. Chamberlin. 2002. Multiple regulatory changes contribute to the evolution of the caenorhabditis lin-48 ovo gene. Genes & Development 16 (18) (09): 2345-9.	2002	C. elegans in C. briggsae	lin-48, C2H2 zinc-finger transcription factor	lre2 Cbr3kbupstream, Cel2.4kb	2	evo
Appleford, Peter J., Maria Gravato-Nobre, Toby Braun, and Alison Woollard. 2008. Identification of cis-regulatory elements from the C. elegans T-box gene mab-9 reveals a novel role for mab-9 in hypodermal function. Developmental Biology 317 (2) (05): 695-704.	2008	C. briggsae in C. elegans	mab-9, T-box transcription factor	promoter-only	3	cons
Kennedy, Brian P., E. Aamodt, Frances L. Allen, May A. Chung, Mark F. P. Heschl, and J. D. McGhee. 1993. The gut esterase gene (ges-1) from the nematodes caenorhabditis elegans and caenorhabditis briggsae. Journal of Molecular Biology 229 : 890-908.	1993	C. elegans in C. briggsae	ges-1, carboxylesterase	1.7kb upstream+2kb downstream	3	cons
Kennedy et al., 1993.	1993	C. briggsae in C. elegans	ges-1, carboxylesterase	521bp upstream	3	cons
Kirouac and Sternberg, 2003.	2003	C. elegans in C. briggsae	egl-17, FGF in terminally differentiated vulC and D	full length and elem B-E, 1.55kb upstream	3	cons
Krause, Michael, Susan White Harrison, Su-Qun Xu, Lihsia Chen, and a. Fire. 1994. Elements regulating cell- and stage-specific expression of the C. elegans MyoD family homolog hlh-1. Developmental Biology 166 : 133-48.	1994	C. briggsae in C. elegans	hlh-1, myoD family transcription factor	6.7kb genomic locus (3kb upstream)	3	cons
Marshall, S. D., and J. D. McGhee. 2001. Coordination of ges-1 expression between the caenorhabditis pharynx and intestine. Developmental Biology 239 (2) (11): 350-63.	2001	C.briggsae in C. elegans	ges-1, carboxylesterase	gut/pharynx-rectum switch, 5' 670–760 bp plus 300bp downstream of polyA	3	evo
Ortiz et al., 2006.	2006	C. elegans and C. briggsae	gcy-19, receptor-type gualalyl cyclase chemoreceptor	Cbr2kb upstream	3	evo
Wang and Chamberlin, 2002.	2002	C. briggsae in C. elegans	lin-48, C2H2 zinc-finger transcription factor	lre2 Cbr3kbupstream, Cel2.4kb	3	evo
Britton, C., D. L. Redmond, D. P. Knox, J. H. McKerrow, and J. D. Barry. 1999. Identification of promoter elements of parasite nematode genes in transgenic caenorhabditis elegans. Molecular and Biochemical Parasitology 103 (2) (10): 171-81.	1999	Haemonchus contortus in C. elegans	ac-2, Cathepsin B-like protease	2.3kb upstream	4	cons
Kirouac and Sternberg, 2003.	2003	C. briggsae in C. elegans	egl-17, FGF in terminally differentiated vulC and D	Elem B-E 1.55kb upstream	4	cons
deBono, M., and J. Hodgkin. 1996. Evolution of sex determination in caenorhabditis: Unusually high divergence of tra-1 and its functional consequences. Genetics 144 (2) (OCT): 587-95.	1996	C. briggsae in C. elegans	tra-1, zinc-finger txn factor, sex determination	large, phage/cosmid	5	evo
Molin, L., a. Mounsey, S. Aslam, P. Bauer, J. Young, M. James, a. Sharma-Oates, and I. a. Hope. 2000. Evolutionary conservation of redundancy between a diverged pair of forkhead transcription factor homologues. Development (Cambridge, England) 127 (22) (11): 4825-35.	2000	C. briggsae in C. elegans	pes-1, forkhead transcription factor	5.1 kb Cel (up to 3kb upstream) and 6.5 kb Cbr (up to 1.5 kb upstream)	5	cons
Molin et al., 2000.	2000	C. elegans in C. briggsae	pes-1, forkhead transcription factor	5.1 kb Cel (up to 3kb upstream) and 6.5 kb Cbr (up to 1.5 kb upstream)	5	cons
Ruvinsky and Ruvkun, 2003.	2003	C. briggsae in C. elegans	unc-47, GABA transporter	Cbr 835bp upstream	5	cons
Costa, Joana C., Catherine J. Lilley, Howard J. Atkinson, and Peter E. Urwin. 2009. Functional characterisation of a cyst nematode acetylcholinesterase gene using caenorhabditis elegans as a heterologous system. International Journal for Parasitology 39 (7) (01): 849-58.	2009	Globodera pallida in C. elegans	ace-2, acetylcholinesterase	2.1kb upstream	I	cons
Thompson Fiona J. , Alexis C. Cockroft, Isla Wheatley, Collette Britton and Eileen Devaney. 2001. Heat shock and developmental expression of hsp83 in the filarial nematode Brugia pahangi. European Journal of Biochemistry / FEBS 268, no. 22 (November): 5808-15.	2001	B. pahangi in Cel	hsp83 heat shock	-536 to +5 upstream	I	cons
Colosimo, Marc E., Susan Tran, and Piali Sengupta. 2003. The divergent orphan nuclear receptor ODR-7 regulates olfactory neuron gene expression via multiple mechanisms in caenorhabditis elegans. Genetics 165 (4) (12): 1779-91.	2003	C. elegans in C. briggsae	ord-7 nuclear receptor olfactory gene regulation	4.5 kb upstream cbr	I donor like	cons
Cui, Mingxue, and Min Han. 2003. Cis regulatory requirements for vulval cell-specific expression of the caenorhabditis elegans fibroblast growth factor gene egl-17. Developmental Biology 257 (1) (05): 104-16.	2003	C. elegans in C. briggsae	egl-17, FGF	R2	I donor like	cons
Cui and Han, 2003.	2003	C. elegans in C. briggsae	egl-17, FGF	R1	I donor like	cons
Gilleard, J. S., J. D. Barry, and I. L. Johnstone. 1997. Cis regulatory requirements for hypodermal cell-specific expression of the caenorhabditis elegans cuticle collagen gene dpy-7. Molecular and Cellular Biology 17 (4) (04): 2301-11.	1997	C. elegans in C. briggsae	dpy-7, cuticle collagen	Cbr 1kb upstream, whole genomic locus; Cel 305bp upstream	I donor like	cons
Kennedy et al., 1993.	1993	C. elegans in C. briggsae	ges-1, carboxylesterase	521bp upstream	I donor like	cons
Wenick, Adam S., and Oliver Hobert. 2004. Genomic cis-regulatory architecture and trans-acting regulators of a single interneuron-specific gene battery in C. elegans. Developmental Cell 6 (6) (06): 757-70.	2004	C. elegans in C. briggsae	kal-1, extracellular protein	"AIY cis-regulatory motif"immediately upstream	I donor like	cons
Wenick and Hobert, 2004.	2004	C. elegans in C. briggsae	sra-11, G-prot coupled neurotransmitter receptor	"AIY cis-regulatory motif" ~2kb upstream	I donor like	cons
Aamodt, E., L. Shen, M. Marra, J. Schein, B. Rose, and J. B. McDermott. 2000. Conservation of sequence and function of the pag-3 genes from C. elegans and C. briggsae. Gene 243 (1-2) (02): 67-74.	2000	C. elegans and C. briggsae	pag-3, repressor of gene expression	large, cosmid/fosmids	I host like	cons
Colosimo et al., 2003.	2003	C. briggsae in C. elegans	ord-7 nuclear receptor olfactory gene regulation	4.5 kb upstream cbr	I host like	cons
Cui and Han, 2003.	2003	C. briggsae in C. elegans	egl-17, FGF	3kb of whole locus incl. 1kb upstream	I host like	cons
Cui and Han, 2003.	2003	C. elegans in C. briggsae	egl-17, FGF	R3 ,1.4kb Cbr promoter (2.6kb Cel)	I host like	cons
Culetto, E., D. Combes, Y. Fedon, a. Roig, J. P. Toutant, and M. Arpagaus. 1999. Structure and promoter activity of the 5' flanking region of ace-1, the gene encoding acetylcholinesterase of class A in caenorhabditis elegans. Journal of Molecular Biology 290 (5) (07): 951-66.	1999	C. briggsae in C. elegans	ace-1, acetylcholinesterase	4.3kb upstream in Cbr for rescue	I host like	cons
Gilleard et al., 1997.	1997	C. briggsae in C. elegans	dpy-7, cuticle collagen	Cbr 1kb upstream, whole genomic locus; Cel 305bp upstream	I host like	cons
Jiang, Yuan, Herong Shi, Nirav M. Amin, Ibrahim Sultan, and Jun Liu. 2008. Mesodermal expression of the C. elegans HMX homolog mls-2 requires the PBC homolog CEH-20. Mechanisms of Development 125 (5-6): 451-61.	2008	C. briggsae in C. elegans	mls-2, HMX homeobox transcription factor homolog	-1 to 2003bp upstream	I host like	cons
Maduro, Morris F., Russell J. Hill, Paul J. Heid, Erin Newman-Smith, Jiangwen Zhu, James R. Priess, and Joel H. Rothman. 2005. Genetic redundancy in endoderm specification within the genus caenorhabditis. Developmental Biology 284 (2) (08): 509-22.	2005	C. briggsae in C. elegans	end-3, GATA transcription factor in EDR		I host like	cons
Maduro, Morris, and David Pilgrim. 1996. Conservation of function and expression of unc-119 from two Caenorhabditis species despite divergence of non-coding D N A. Pharmacia 183 : 77-85.	1996	C. briggsae in C. elegans	unc-119, neuronal	Cbr 620bp upstream, Cel 11160 upstream	I host like	cons
Marri, Sujatha, and Bhagwati P. Gupta. 2009. Dissection of lin-11 enhancer regions in caenorhabditis elegans and other nematodes. Developmental Biology 325 (2) (01): 402-11.	2009	C. briggsae in C. elegans	lin-11, LIM homeobox transcription factor	4.5kb 5'	I host like	cons
Nokes, Eva B., Alexander M. Van Der Linden, Caron Winslow, Saikat Mukhopadhyay, Kristin Ma, and Piali Sengupta. 2009. Cis-regulatory mechanisms of gene expression in an olfactory neuron type in caenorhabditis elegans. Developmental Dynamics : An Official Publication of the American Association of Anatomists 238 (12) (12): 3080-92.	2009	C. briggsae in C. elegans	sru-38, chemoreceptor		I host like	evo
Nokes et al., 2009.	2009	C. briggsae in C. elegans	str-1, chemoreceptor		I host like	evo
Teng, Yingqi, Lisa Girard, Henrique B. Ferreira, Paul W. Sternberg, and Scott W. Emmons. 2004. Dissection of cis-regulatory elements in the C. elegans hox gene egl-5 promoter. Developmental Biology 276 (2) (12): 476-92.	2004	C. briggsae in C. elegans	egl-5; Abd-b ortholog, homeobox transcription factor	V6CRE, conserved blocks 11 and 12	I host like	cons
Wagmaister, Javier a., Ginger R. Miley, Corey a. Morris, Julie E. Gleason, Leilani M. Miller, Kerry Kornfeld, and David M. Eisenmann. 2006. Identification of cis-regulatory elements from the C. elegans hox gene lin-39 required for embryonic expression and for regulation by the transcription factors LIN-1, LIN-31 and LIN-39. Developmental Biology 297 (2) (09): 550-65.	2006	C. briggsae in C. elegans	lin-39, Hox gene	1.3kb 6+kb upstream	I host like	cons
Way, J. C., L. Wang, J. Q. Run, and a. Wang. 1991. The mec-3 gene contains cis-acting elements mediating positive and negative regulation in cells produced by asymmetric cell division in caenorhabditis elegans. Genes & Development 5 (12) (12): 2199-211.	1991	C. elegans and C. remanei (vulgarensis)	mec-3, homeobox transcription factor	C.vul, 884bp upstream of ATG, coding seq, 455bp3'	I host like	cons
Wenick and Hobert, 2004.	2004	C. briggsae in C. elegans	kal-1, extracellular matrix protein	"AIY cis-regulatory motif" immediately upstream	I host like	cons
Wenick and Hobert, 2004.	2004	C. briggsae in C. elegans	sra-11, G-prot coupled neurotransmitter receptor	"AIY cis-regulatory motif" ~2kb upstream	I host like	cons
Wenick and Hobert, 2004.	2004	C. briggsae in C. elegans	ser-2, G-prot coupled neurotransmitter receptor	Promoter 1 with "AIY cis-regulatory motif" <1kb downstream of txn start of smallest variant	I host like	cons
Xue, D., M. Finney, G. Ruvkun, and M. Chalfie. 1992. Regulation of the mec-3 gene by the C.elegans homeoproteins UNC-86 and MEC-3. The EMBO Journal 11 (13) (12): 4969-79.	1992	C. briggsae in C. elegans	mec-3, LIM homeobox transcription factor	Cbr 1.3kb upstream up to exon 3	I host like	cons
Vilimas, Tomas, Alin Abraham, and Peter G. Okkema. 2004. An early pharyngeal muscle enhancer from the caenorhabditis elegans ceh-22 gene is targeted by the forkhead factor PHA-4. Developmental Biology 266 (2) (02): 388-98.	2004	C. briggsae in C. elegans	ceh-22, NK2 homeobox transcription factor	promoter	I host like	cons
Kwa, M S, J G Veenstra, M Van Dijk, and M H Roos. 1995. Beta-tubulin genes from the parasitic nematode Haemonchus contortus modulate drug resistance in Caenorhabditis elegans. Journal of Molecular Biology 246, no. 4 (March 3): 500-10.	1995	H. con in Cel	tub-1	whole locus	I rescue	cons
Aamodt et al., 2000.	2000	C. elegans in C. briggsae	pag-3, repressor of gene expression	large, cosmid/fosmids	II	cons
Britton et al., 1999.	1999	Ostertagia circumcinta in C. elegans	colost-1, cuticular collagen	1.3kb upstream	II	cons
Britton et al., 1999.	1999	H.contortus in C. elegans	pep-1, pepsinogen	2kb upstream	II	cons
Couthier, Smith, and Gilleard, unpublished from Gilleard 2004 review	2004	H.contortus in Cel	elt-2, GATA transcription factor	3.3kb 5' fragment	II	cons
Etchberger, John F., Eileen B. Flowers, Richard J. Poole, Enkelejda Bashllari, and Oliver Hobert. 2009. Cis-regulatory mechanisms of left/right asymmetric neuron-subtype specification in C. elegans. Development (Cambridge, England) 136 (1) (01): 147-60.	2009	C. briggsae in C. elegans	gcy-5, chemoreceptor	-1 to 306bp	II	evo
Felix, Marie-Anne. 2007. Cryptic quantitative evolution of the vulva intercellular signaling network in caenorhabditis. Current Biology : CB 17 (2) (01): 103-14.	2007	C. elegans in C. briggsae	egl-17, used as RAS pway transcriptional reporter	whole egl-17 gene locus	II	evo
Kim, Kyuhyung, Marc E. Colosimo, Helen Yeung, and Piali Sengupta. 2005. The UNC-3 Olf/EBF protein represses alternate neuronal programs to specify chemosensory neuron identity. Developmental Biology 286 (1) (10): 136-48.	2005	C. briggsae in C. elegans	odr-10, 7-pass transmembrane olfactory receptor	1.1 kb upstream in Cbr	II	evo
Kirouac and Sternberg, 2003.	2003	C. elegans in C. briggsae	cdh-3, FAT-like cadherin	Cel full 6.0kblength	II	cons
Kirouac and Sternberg, 2003.	2003	C. briggsae in C. elegans	cdh-3, FAT-like cadherin	cb elem a, b, d-f 6.0kb	II	cons
Krause Stephanie , Alexandra Sommer, Peter Fischer, Peter M. Brophy, Rolf D. Walter, Eva Liebau. 2001. Gene structure of the extracellular glutathione S-transferase from Onchocerca volvulus and its overexpression and promoter analysis in transgenic Caenorhabditis elegans. Molecular and biochemical Parasitology 117, no. 2 (October): 145-54.	2001	Onchocerca volvulus in Cel	GST1a glycosylated glutathione s-stransferase	2.57kb 5' region	II	cons
Marri and Gupta, 2009.	2009	C. brenneri in C. elegans	lin-11, LIM homeobox transcription factor	3.9kb 5'	II	cons
Marri and Gupta, 2009.	2009	C. remanei in C. elegans	lin-11, LIM homeobox transcription factor	4.9kb 5'	II	cons
Nokes et al., 2009.	2009	C. briggsae in C. elegans	lim-4 homeodomain transcription factor		II	evo
Nokes et al., 2009.	2009	C. briggsae in C. elegans	srsx-3, chemoreceptor		II	evo
Teng et al., 2004	2004	C. briggsae in C. elegans	egl-5; Abd-b ortholog, homeobox transcription factor	same minus 12	II	cons
Wang, X. D., and H. M. Chamberlin. 2004. Evolutionary innovation of the excretory system in caenorhabditis elegans. Nature Genetics 36 (3) (MAR): 231-2.	2004	C. remanei in C. elegans	lin-48, C2H2 zinc-finger transcription factor		II	evo
Wang and Chamberlin, 2004.	2004	C. brenneri (CB5161) in C. elegans	lin-48, C2H2 zinc-finger transcription factor		II	evo
Wenick and Hobert, 2004.	2004	C. briggsae in C. elegans	ser-2, G-prot coupled neurotransmitter receptor	Promoter 2E w/o AIY CRM immediately upstream of longer variant	II	evo
Gomez-Escobar, Natalia, William F Gregory, Collette Britton, Linda Murray, Craig Corton, Neil Hall, Jen Daub, Mark L Blaxter, and Rick M Maizels. 2002. Abundant larval transcript-1 and -2 genes from Brugia malayi: diversity of genomic environments but conservation of 5' promoter sequences functional in Caenorhabditis elegans. Molecular and biochemical parasitology 125, no. 1-2: 59-71.	2002	Brugia malayi in Cel	alt-1	1939 bp upstream	II	cons
Gomez-Escobar et al., 2002.	2002	Brugia malayi in Cel	alt-2	1980 upstream	II	cons
Li, Xinshe, Holman C Massey, Thomas J Nolan, Gerhard a Schad, Kelly Kraus, Meera Sundaram, and James B Lok. 2006. Successful transgenesis of the parasitic nematode Strongyloides stercoralis requires endogenous non-coding control elements. International journal for parasitology 36, no. 6 (May 31): 671-9. doi:10.1016/j.ijpara.2005.12.007.	2006	Cel IN Strongyloides stercoralis	sur-5, regulator of vulval induction		II	cons
Qin, L, G Smant, J Stokkermans, J Bakker, a Schots, and J Helder. 1998. Cloning of a trans-spliced glyceraldehyde-3-phosphate-dehydrogenase gene from the potato cyst nematode Globodera rostochiensis and expression of its putative promoter region in Caenorhabditis elegans. Molecular and biochemical parasitology 96, no. 1-2 (October 30): 59-67.	1998	Globodera rostochiensis in Cel	gpd	769 bp upstream	II	cons
Winter, Alan D, Johanna Myllyharju, and Antony P Page. 2003. A hypodermally expressed prolyl 4-hydroxylase from the filarial nematode Brugia malayi is soluble and active in the absence of protein disulfide isomerase. The Journal of biological chemistry 278, no. 4 (January 24): 2554-62. doi:10.1074/jbc.M210381200.	2003	Brugia malayi in Cel	phy-1 collagen prolyl 4-hydrolase	2.2kb upstream	II	cons

## Sheet: All results insects
Citation	Year	Organisms compared	Gene	cis-regulatory element	CATEGORY	SEX	Expectation
Atkinson, P., and D. Obrochta. 1992. In vivo expression of two highly conserved drosophila genes in the australian sheep blowfly, lucilia cuprina. Insect Biochemistry and Molecular Biology 22 (5) (07): 423-31.	1992	Lucilia cuprina and D. melanogaster	actin5C, cytoskeletal	promoter	1		cons
Cande, Jessica, Yury Goltsev, and Michael S. Levine. 2009. Conservation of enhancer location in divergent insects. Proceedings of the National Academy of Sciences of the United States of America 106 (34) (08): 14414-9.	2009	Anopheles gambiae and D. melanogaster	brk, helix-turn-helix repressor	~100 kb away in intron of other gene	1		evo									DONOR LIKE, loss?
Cande et al., 2009A.	2009	Tribolium castaneum and D. melanogaster	C15, transcriptional repressor	intronic in C15	1		evo
Cande et al., 2009A.	2009	Tribolium castaneum and D. melanogaster	ladybird, transcriptional repressor of heart lineage differentiation	cardiac enhancer, downstream	1		evo
Cande, Jessica Doran, Vivek S. Chopra, and Michael Levine. 2009. Evolving enhancer-promoter interactions within the tinman complex of the flour beetle, tribolium castaneum. Development (Cambridge, England) 136 (18) (09): 3153-60.	2009	Tribolium castaneum and D. melanogaster	C15, transcriptional repressor	downstream of C15	1		evo									DONOR LIKE, loss?
Cande et al., 2009B.	2009	Anopheles gambiae and D. melanogaster	twist, BHLH transcription factor	1 +kb directly upstream of transcription start	1		evo
Cande et al., 2009B.	2009	Tribolium castaneum and D. melanogaster	sim, master regulator of ventral midline	~2+kb directly upstream of promoter	1		evo
Choi, Seung-hoon, Gyunghee Lee, Pamela Monahan, and Jae H. Park. 2008. Spatial regulation of corazonin neuropeptide expression requires multiple cis-acting elements in drosophila melanogaster. Journal of Comparative Neurology 507 (2): 1184-95.	2008	D. virilis and D. melanogaster	Crz, corazonin neuropeptide	Dvir upstream from -434 to +37, Dmel 419 bp upstream	1		cons									DONOR LIKE
Crocker, Justin, Yoichiro Tamori, and Albert Erives. 2008. Evolution acts on enhancer organization to fine-tune gradient threshold readouts. PLoS Biology 6 (11) (11): e263-.	2008	D. pseudoobscura and D. melanogaster	brk, helix-turn-helix repressor	neuroectodermal enhancer	1		evo
Crocker et al., 2008.	2008	D. virilis and D. melanogaster	sog, morphogen	neuroectodermal enhancer	1		evo
Frankel, Nicolas, Gregory K. Davis, Diego Vargas, Shu Wang, Fransois Payre, and David L. Stern. 2010. Phenotypic robustness conferred by apparently redundant transcriptional enhancers. Nature 466 (05).	2010	D. simulans and D. melanogaster	svb/ovo, transcription factor	Z enhancer	1		cons
Frankel et al., 2010.	2010	D. simulans and D. melanogaster	svb/ovo, transcription factor	DG enhancer	1		cons
Gregor, Thomas, Alistair P. McGregor, and Eric F. Wieschaus. 2008. Shape and function of the bicoid morphogen gradient in dipteran species with different sized embryos. Developmental Biology 316 (2): 350-8.	2008	Calliphora vicina and D. melanogaster	hb, gap gene transcription factor	2.5 kb upstream to transcription start	1		evo
Hare, Emily E., Brant K. Peterson, Venky N. Iyer, Rudolf Meier, and Michael B. Eisen. 2008. Sepsid even-skipped enhancers are functionally conserved in drosophila despite lack of sequence conservation. PLoS Genetics 4 (6) (06): e1000106-.	2008	Sepsis cynipsea and D. melanogaster	eve, pair-rule transcription factor	Mesodermal Heart Enhancer	1		cons
Hare et al., 2008.	2008	Themira putris and Themira minor and D. melanogaster	eve, pair-rule transcription factor	Mesodermal Heart Enhancer	1		cons
Heberlein, U., and G. M. Rubin. 1990. Structural and functional comparisons of the drosophila virilis and drosophila melanogaster rough genes. Proceedings of the National Academy of Sciences of the United States of America 87 (15) (08): 5916-20.	1990	D. virilis and D. melanogaster	rough, homeobox transcription factor specifies photoreceptor cell type	Whole 8 kb genomic locus, including coding	1		cons
Hersh, Bradley M., and Sean B. Carroll. 2005. Direct regulation of knot gene expression by ultrabithorax and the evolution of cis-regulatory elements in drosophila. Development (Cambridge, England) 132 (7) (04): 1567-77.	2005	D. pseudoobscura and D. melanogaster	knot, gap gene transcription factor	10-20 kb	1		cons
Jeong, Sangyun, Antonis Rokas, and Sean B. Carroll. 2006. Regulation of body pigmentation by the abdominal-B hox protein and its gain and loss in drosophila evolution. Cell 125 (7) (06): 1387-99.	2006	D. biarmipes and D. melanogaster	y, yellow. Pigmentation, molecular function unknown	body enhancer	1		cons
Jeong, Sangyun, Mark Rebeiz, Peter Andolfatto, Thomas Werner, John True, and Sean B. Carroll. 2008. The evolution of gene regulation underlies a morphological difference between two drosophila sister species. Cell 132 (5) (03): 783-93.	2008	D. yakuba and D. melanogaster	tan, enzyme related to pigmentation and vision	t_MSE	1	SEX not misreg	cons
Langeland, J. a., and S. B. Carroll. 1993. Conservation of regulatory elements controlling hairy pair-rule stripe formation. Development (Cambridge, England) 117 (2) (02): 585-96.	1993	D. virilis and D. melanogaster	hairy, pair-rule transcription factor	stripes 23467	1		cons
Langeland and Carroll, 1993.	1993	D. virilis and D. melanogaster	hairy, pair-rule transcription factor	stripe 1 and 5	1		cons
Liberman, Louisa M., and Angelike Stathopoulos. 2009. Design flexibility in cis-regulatory control of gene expression: Synthetic and comparative evidence. Developmental Biology 327 (2) (03): 578-89.	2009	D. yakuba and D. melanogaster	sog, morphogen	upstream, not intronic	1		cons
Ludwig, Michael Z., Arnar Palsson, Elena Alekseeva, Casey M. Bergman, Janaki Nathan, and Martin Kreitman. 2005. Functional evolution of a cis-regulatory module. PLoS Biology 3 (4) (04): e93-.	2005	D. pseudoobscura and D. melanogaster	eve, pair-rule transcription factor	stripe 2	1		cons
Lukowitz, Wolfgang, Christian Schrder, Gerald Glaser, Martin Hfilskamp, and Diethard Tautz. 1994. Regulatory and coding regions of the segmentation gene hunchback are functionally conserved between drosophila virilis and drosophila melanogaster. Mechanisms of Development 45 : 105-15.	1994	D. virilis and D. melanogaster	hunchback, gap gene	maternal	1		cons
Lukowitz et al., 1994.	1994	D. virilis and D. melanogaster	hunchback, gap gene	early zygotic, bcd-dependent	1		cons
Magoulas, C., a. Loverre-Chyurlia, S. Abukashawa, L. Bally-Cuif, and D. a. Hickey. 1993. Functional conservation of a glucose-repressible amylase gene promoter from drosophila virilis in drosophila melanogaster. Journal of Molecular Evolution 36 (3) (03): 234-42.	1993	D. virilis and D. melanogaster	alpha-amylase	glucose-repressible promoter, 330bp	1		cons
Marcellini, Sylvain, and Pat Simpson. 2006. Two or four bristles: Functional evolution of an enhancer of scute in drosophilidae. PLoS Biology 4 (12) (11): e386-.	2006	D. eugracilis and D. melanogaster	scute, peripheral nervous system development and sex determination	DCE (dorsocentral enhancer)	1		evo
Markstein, Michele, Robert Zinzen, Peter Markstein, Ka-Ping Yee, Albert Erives, Angela Stathopoulos, and Michael Levine. 2004. A regulatory code for neurogenic gene expression in the drosophila embryo. Development (Cambridge, England) 131 (10) (05): 2387-94.	2004	Anopheles gambiiae and D. melanogaster	sim, master regulator of ventral midline	977 bp some dist upstream	1		cons
Pan, D., S. a. Valentine, and a. J. Courey. 1994. The bipartite D. melanogaster twist promoter is reorganized in D. virilis. Mechanisms of Development 46 (1) (04): 41-53.	1994	D. virilis and D. melanogaster	twist, BHLH transcription factor	distal VAR	1		cons
Prud'homme, Benjamin, Nicolas Gompel, Antonis Rokas, Victoria a. Kassner, Thomas M. Williams, Shu-Dan Yeh, John R. True, and Sean B. Carroll. 2006. Repeated morphological evolution through cis-regulatory changes in a pleiotropic gene. Nature 440 (7087) (04): 1050-3.	2006	D. tristis and D. melanogaster	y, yellow. Pigmentation, molecular function unknown	wing large/spot CRE	1		evo
Prud'homme et al., 2006.	2006	D. guanche and D. melanogaster	y, yellow. Pigmentation, molecular function unknown	intron spot CRE	1		cons
Shirangi, Troy R., Heloise D. Dufour, Thomas M. Williams, and Sean B. Carroll. 2009. Rapid evolution of sex pheromone-producing enzyme expression in drosophila. PLoS Biology 7 (8) (08): e1000168-.	2009	D. erecta and D. melanogaster	desatF (desaturase, diene pheromone synthesis)	oenocyte elements	1	SEX not misreg	evo
Zinzen, Robert P., Jessica Cande, Matthew Ronshaugen, Dmitri Papatsenko, and Mike Levine. 2006. Evolution of the ventral midline in insect embryos. Developmental Cell 11 (6) (12): 895-902.	2006	D. virilis and D. melanogaster	sim, master regulator of ventral midline	914 bp some distance upstream	1		cons
Zinzen et al., 2006.	2006	D. pseudoobscura and D. melanogaster	sim, master regulator of ventral midline	1161 bp some distance upstream	1		cons
Jeong et al., 2006.	2006	D. bipectinata and D. melanogaster	y, yellow. Pigmentation, molecular function unknown	body enhancer	2	SEX not misreg	evo
Jeong et al., 2006.	2006	D. santomea and D. melanogaster	y, yellow. Pigmentation, molecular function unknown	body enhancer	2	SEX not misreg	evo
Lukowitz et al., 1994.	1994	D. virilis and D. melanogaster	hunchback, gap gene	late zygotic	2		cons
McGregor, Alistair P., Virginie Orgogozo, Isabelle Delon, Jennifer Zanet, Dayalan G. Srinivasan, Fransois Payre, and David L. Stern. 2007. Morphological evolution through multiple cis-regulatory mutations at a single gene. Nature 448 (7153) (08): 587-90.	2007	D. sechelia and D. melanogaster	svb/ovo, transcription factor	medial	2		evo
McGregor et al., 2007.	2007	D. sechelia and D. melanogaster	svb/ovo, transcription factor	distal	2		evo
Wittkopp, Patricia J., Emma E. Stewart, Lisa L. Arnold, Adam H. Neidert, Belinda K. Haerum, Elizabeth M. Thompson, Saleh Akhras, Gabriel Smith-Winberry, and Laura Shefner. 2009. Intraspecific polymorphism to interspecific divergence: Genetics of pigmentation in drosophila. Science (New York, N.Y.) 326 (5952) (10): 540-4.	2009	D. novamexicana and D. melanogaster	tan, enzyme related to pigmentation and vision	whole locus	2		evo
Wittkopp, Patricia J., Kathy Vaccaro, and Sean B. Carroll. 2002. Evolution of yellow gene regulation and pigmentation in drosophila. Current Biology : CB 12 (18) (09): 1547-56.	2002	D. virilis and D. melanogaster	y, yellow. Pigmentation, molecular function unknown	whole 7.6 kb D. melanogaster locus in D. virilis	2		evo
Wratten, Naomi S., Alistair P. McGregor, Philip J. Shaw, and Gabriel a. Dover. 2006. Evolutionary and functional analysis of the tailless enhancer in musca domestica and drosophila melanogaster. Evolution & Development 8 (1): 6-15.	2006	Musca domestica and D. melanogaster	tll, terminal system zinc-finger hormone receptor transcription factor	2.2kb fragment upstream of transcription start site	2		evo
Bello, Bruno, and Pierre Couble. 1990. Specific expression of a silk-encoding gene of bombyx in the anterior salivary gland of drosophila. Nature 346 (6283): 480-2.	1990	Bombyx mori and D. melanogaster	P25, silk protein gene	1453 bp upstream	3		cons
Bray, S. J., and J. Hirsh. 1986. The drosophila virilis dopa decarboxylase gene is developmentally regulated when integrated into drosophila melanogaster. The EMBO Journal 5 (9) (09): 2305-11.	1986	D. virilis and D. melanogaster	Ddc, dopadecarboxylase	10 kb whole locus	3		cons									DONOR LIKE
Brennan, M. D., C. Y. Wu, and a. J. Berry. 1988. Tissue-specific regulatory differences for the alcohol dehydrogenase genes of hawaiian drosophila are conserved in drosophila melanogaster transformants. Proceedings of the National Academy of Sciences of the United States of America 85 (18) (09): 6866-9.	1988	D. hawaiiensis and D. melanogaster	ADH, alcohol dehydrogenase	Distal and proximal elements	3		evo
Brennan et al., 1988.	1988	D. affinidisjuncta and D. melanogaster	ADH, alcohol dehydrogenase	Distal and proximal elements	3		evo									DONOR LIKE
Christophides, G. K., I. Livadaras, C. Savakis, and K. Komitopoulou. 2000. Two medfly promoters that have originated by recent gene duplication drive distinct sex, tissue and temporal expression patterns. Genetics 156 (1) (09): 173-82.	2000	Ceratitis capitata and D. melanogaster	MSSP-beta2 male-specific serum polypeptides	beta	3		evo
Frankel et al., 2010.	2010	D. sechelia and D. melanogaster	svb/ovo, transcription factor	DG enhancer	3		cons
Frankel et al., 2010.	2010	D. sechelia and D. melanogaster	svb/ovo, transcription factor	Z enhancer	3		evo
Goltsev, Yury, Naoyuki Fuse, Manfred Frasch, Robert P. Zinzen, Gregory Lanzaro, and Mike Levine. 2007. Evolution of the dorsal-ventral patterning network in the mosquito, anopheles gambiae. Development (Cambridge, England) 134 (13) (07): 2415-24.	2007	Anopheles gambiae and D. melanogaster	sog, morphogen	first intron	3		evo
Jeong et al., 2006.	2006	D. kikkawai and D. melanogaster	y, yellow. Pigmentation, molecular function unknown	body enhancer	3	SEX not misreg	evo
Jeong et al., 2008.	2008	D. santomea and D. melanogaster	tan, enzyme related to pigmentation and vision	t_MSE	3	SEX not misreg	evo
Kalay, Gizem, and Patricia J. Wittkopp. 2010. Nomadic enhancers: Tissue-specific cis-regulatory elements of yellow have divergent genomic positions among drosophila species. PLoS Genetics 6 (11) (11): e1001222-.	2010	D. mojavensis and D. melanogaster	y, yellow. Pigmentation, molecular function unknown	5' intergenic	3		cons
Kalay and Wittkopp, 2010.	2010	D. mojavensis and D. melanogaster	y, yellow. Pigmentation, molecular function unknown	intronic	3		cons
Kalay and Wittkopp, 2010.	2010	D. willistoni and D. melanogaster	y, yellow. Pigmentation, molecular function unknown	5' intergenic	3		cons
Kalay and Wittkopp, 2010.	2010	D. willistoni and D. melanogaster	y, yellow. Pigmentation, molecular function unknown	intronic	3		cons
Kalay and Wittkopp, 2010.	2010	D. grimshawi and D. melanogaster	y, yellow. Pigmentation, molecular function unknown	5' intergenic	3		cons
Kalay and Wittkopp, 2010.	2010	D. grimshawi and D. melanogaster	y, yellow. Pigmentation, molecular function unknown	intronic	3		cons
Kalay and Wittkopp, 2010.	2010	D. virilis and D. melanogaster	y, yellow. Pigmentation, molecular function unknown	5' intergenic	3		cons
Kalay and Wittkopp, 2010.	2010	D. virilis and D. melanogaster	y, yellow. Pigmentation, molecular function unknown	intronic	3		cons
Kalay and Wittkopp, 2010.	2010	D. pseudoobscura and D. melanogaster	y, yellow. Pigmentation, molecular function unknown	5' intergenic	3		cons
Marcellini and Simpson, 2006.	2006	D. quadrilineata and D. melanogaster	scute, peripheral nervous system development and sex determination	DCE (dorsocentral enhancer)	3		evo
McGregor et al., 2007.	2007	D. sechelia and D. melanogaster	svb/ovo, transcription factor	proximal	3		evo
Mitsialis, S. a., and Fotis C. Kafatos. 1985. Regulatory elements controlling chorion gene expression are conserved between flies and moths. Nature 317 (6036): 453-6.	1985	Bombyx mori and D. melanogaster	(A+)B pair of chorion protein (no fly homologue)	between-pair intergenic ~300+/-50bp; .1 and 3.8kb loci injected	3	SEX not misreg	cons
Mitsialis and Kafatos, 1985.	1985	Bombyx mori and D. melanogaster	A(+B) pair of chorion protein (no fly homologue)	between-pair intergenic ~300+/-50bp; .1 and 3.8kb loci injected	3	SEX not misreg	cons
Prud'homme et al., 2006.	2006	D. tristis and D. melanogaster	y, yellow. Pigmentation, molecular function unknown	intron spot CRE	3		evo
Prud'homme et al., 2006.	2006	D. gunungcola and D. melanogaster	y, yellow. Pigmentation, molecular function unknown	wing large/spot CRE	3		evo
Prud'homme et al., 2006.	2006	D. mimetica and D. melanogaster	y, yellow. Pigmentation, molecular function unknown	wing large/spot CRE	3		evo
Prud'homme et al., 2006.	2006	D. elegans and D. melanogaster	y, yellow. Pigmentation, molecular function unknown	wing large/spot CRE	3		evo
Schiff, N. M., Y. Feng, J. a. Quine, P. a. Krasney, and D. R. Cavener. 1992. Evolution of the expression of the gld gene in the reproductive tract of drosophila. Molecular Biology and Evolution 9 (6) (11): 1029-49.	1992	D. pseudoobscura and D. melanogaster	gld, glucose dehydrogenase	whole locus	3	SEX not misreg	evo
Shirangi et al., 2009.	2009	D. simulans and D. melanogaster	desatF (desaturase, diene pheromone synthesis)	oenocyte elements	3	SEX not misreg	evo
Shirangi et al., 2009.	2009	D. pseudoobscura and D. melanogaster	desatF (desaturase, diene pheromone synthesis)	oenocyte elements	3	SEX not misreg	evo
Shirangi et al., 2009.	2009	D. takahashii and D. melanogaster	desatF (desaturase, diene pheromone synthesis)	oenocyte elements	3	SEX not misreg	evo
Williams, Thomas M., Jane E. Selegue, Thomas Werner, Nicolas Gompel, Artyom Kopp, and Sean B. Carroll. 2008. The regulation and evolution of a genetic switch controlling sexually dimorphic traits in drosophila. Cell 134 (4) (08): 610-23.	2008	D. willistoni and D. melanogaster	bab1, repressor of pigmentation	dimorphic element	3	SEX not misreg	evo
Williams et al., 2008.	2008	D. virilis and D. melanogaster	bab1, repressor of pigmentation	dimorphic element	3	SEX not misreg	evo
Williams et al., 2008.	2008	D. willistoni and D. melanogaster	bab1, repressor of pigmentation	anterior element	3	SEX not misreg	evo
Wittkopp et al., 2002.	2002	D. virilis and D. melanogaster	y, yellow. Pigmentation, molecular function unknown	whole locus or body enhancer specifically	3		evo
Wittkopp et al., 2009.	2009	D. americana and D. melanogaster	tan, enzyme related to pigmentation and vision	whole locus	3		evo
Zinzen et al., 2006.	2006	Apis melliflora and D. melanogaster	sim, master regulator of ventral midline	2.2 kb some distance upstream and 471 bp some distance upstream	3		evo
Cande et al., 2009A.	2009	Tribolium castaneum and D. melanogaster	ladybird, transcriptional repressor of heart lineage differentiation	cardiac enhancer, intronic	4		evo
Cande et al., 2009B.	2009	Anopheles gambiae and D. melanogaster	sog, morphogen	~4kb, 10kb upstream of promoter	4		evo
Chandler, D., M. E. McGuffin, J. Piskur, J. Yao, B. S. Baker, and W. Mattox. 1997. Evolutionary conservation of regulatory strategies for the sex determination factor transformer-2. Molecular and Cellular Biology 17 (5) (05): 2908-19.	1997	D. virilis and D. melanogaster	tra-2, transformer 2, sex-specific splicing	whole 7.8 kb locus incl. coding	4	SEX misreg	cons
Christophides et al., 2000.	2000	Cerititis capitata and D. melanogaster	MSSP-alpha2 male-specific serum polypeptides	alpha	4	SEX misreg	evo
Gompel, Nicolas, Benjamin Prud'homme, Patricia J. Wittkopp, Victoria a. Kassner, and Sean B. Carroll. 2005. Chance caught on the wing: Cis-regulatory evolution and the origin of pigment patterns in drosophila. Nature 433 (7025) (02): 481-7.	2005	D. biarmipes and D. melanogaster	y, yellow. Pigmentation, molecular function unknown	wing-bia	4 (tissue misreg)	SEX not misreg	evo
Jeong et al., 2006.	2006	D. subobscura and D. melanogaster	y, yellow. Pigmentation, molecular function unknown	body enhancer	4	SEX not misreg	evo
Lombardo, F., T. Nolan, G. Lycett, a. Lanfrancotti, N. Stich, F. Catteruccia, C. Louis, M. Coluzzi, and B. Arca . 2005. An anopheles gambiae salivary gland promoter analysis in drosophila melanogaster and anopheles stephensi. Insect Molecular Biology 14 (2) (04): 207-16.	2005	Anopheles gambiae and D. melanogaster	D7r2, D7-related secretory signal	promoter ~1kb	4 (tissue ok)	SEX misreg	evo
Lombardo et al., 2005.	2005	Anopheles gambiae and D. melanogaster	D7r4, D7-related secretory signal	promoter ~1kb	4 (tissue ok)	SEX misreg	evo
Nakamura, Yukio, Tatsuo Kagesawa, Minori Nishikawa, Yoshiki Hayashi, Satoru Kobayashi, Teruyuki Niimi, and Kenji Matsuno. 2007. Soma-dependent modulations contribute to divergence of rhomboid expression during evolution of drosophila eggshell morphology. Development (Cambridge, England) 134 (8) (04): 1529-37.	2007	D. virilis and D. melanogaster	rho, serine protease, upstream of Dorsal Appendage formation	4.2 kb 5' from D. virilis into D. melanogaster	4		evo									ectopic
Nakamura et al., 2007.	2007	D. virilis and D. melanogaster	rho, serine protease, upstream of Dorsal Appendage formation	2.2 kb upstream from D. melanogaster into D. virilis	4		evo
Stauber, Michael, Steffen Lemke, and Urs Schmidt-Ott. 2008. Expression and regulation of caudal in the lower cyclorrhaphan fly megaselia. Development Genes and Evolution 218 (2) (02): 81-7.	2008	Megaselia abdita and D. melanogaster	cad, caudal homeobox transcription factor, gap gene	8kb upstream of start codon	4		evo
Werner, Thomas, Shigeyuki Koshikawa, Thomas M. Williams, and Sean B. Carroll. 2010. Generation of a novel wing colour pattern by the wingless morphogen. Nature 464 (7292) (04): 1143-8.	2010	D. guttifera and D. melanogaster	y, yellow. Pigmentation, molecular function unknown	intervein shade CRE	4		cons
Werner et al., 2010.	2010	D. guttifera and D. melanogaster	y, yellow. Pigmentation, molecular function unknown	vein spot CRE	4		cons
Wolff, Christian, Reinhard Schröder, Cordula Schulz, Diethard Tautz and Martin Klingler. 1998. Regulation of the tribolium homologues of caudal and hunchback in drosophila: Evidence for maternal gradient systems in a short germ embryo. Development (Cambridge, England) 125 (18) (09): 3645-54.	1998	Tribolium castaneum and D. melanogaster	hb, gap gene transcription factor	5.6 kb upstream of start codon	4		cons
Atkinson and Obrochta, 1992.	1992	Lucilia cuprina and D. melanogaster	hsp70, inducible heat shock protein	promoter	5		cons
Cande et al., 2009B.	2009	Tribolium castaneum and D. melanogaster	cactus, repressor of Dl	~2 kb in second intron	5		evo
Crocker et al., 2008.	2008	D. virilis and D. melanogaster	brk, helix-turn-helix repressor	neuroectodermal enhancer	5		evo
Crocker et al., 2008.	2008	D. virilis and D. melanogaster	rho, serine protease	neuroectodermal enhancer	5		evo									DONOR LIKE
Crocker et al., 2008.	2008	D. pseudoobscura and D. melanogaster	rho, serine protease	neuroectodermal enhancer	5		evo
Crocker et al., 2008.	2008	D. virilis and D. melanogaster	vn, growth factor receptor ligand	neuroectodermal enhancer	5		evo
Crocker et al., 2008.	2008	D. pseudoobscura and D. melanogaster	vn, growth factor receptor ligand	neuroectodermal enhancer	5		evo
Crocker et al., 2008.	2008	D. virilis and D. melanogaster	vnd, NK2 class homeobox transcription factor	neuroectodermal enhancer	5		evo
Crocker et al., 2008.	2008	D. pseudoobscura and D. melanogaster	vnd, NK2 class homeobox transcription factor	neuroectodermal enhancer	5		evo
Hare et al., 2008.	2008	Sepsis cynipsea and D. melanogaster	eve, pair-rule transcription factor	stripe 3+7	5		cons
Hare et al., 2008.	2008	Sepsis cynipsea and D. melanogaster	eve, pair-rule transcription factor	stripe 4+6	5		cons
Hare et al., 2008.	2008	Themira putris and Themira minor and D. melanogaster	eve, pair-rule transcription factor	stripe 2	5		cons
Hare et al., 2008.	2008	Themira putris and Themira minor and D. melanogaster	eve, pair-rule transcription factor	stripe 3+7	5		cons
Hare et al., 2008.	2008	Themira putris and Themira minor and D. melanogaster	eve, pair-rule transcription factor	stripe 4+6	5		cons
Hare et al., 2008.	2008	Sepsis cynipsea and D. melanogaster	eve, pair-rule transcription factor	stripe 2	5		cons
Kalay and Wittkopp, 2010.	2010	D. pseudoobscura and D. melanogaster	y, yellow. Pigmentation, molecular function unknown	intronic	5		cons
Lemke, Steffen, Michael Stauber, Philip J. Shaw, Ab Matteen Rafiqi, Alexander Prell, and Urs Schmidt-Ott. 2008. Bicoid occurrence and bicoid-dependent hunchback regulation in lower cyclorrhaphan flies. Evolution & Development 10 (4): 413-20.	2008	Megaselia abdita and D. melanogaster	hb, gap gene transcription factor	-1754 to -813	5		cons
Lemke et al, 2008.	2008	Lonchoptera lutea and D. melanogaster	hb, gap gene transcription factor	-4640 to -58	5		cons
Lemke et al, 2008.	2008	Platypeza consobrina and D. melanogaster	hb, gap gene transcription factor	-6173 to +139	5		cons
Lemke et al, 2008.	2008	Musca domestica and D. melanogaster	hb, gap gene transcription factor	-2056 to -550	5		cons
Liberman and Stathopoulos, 2009.	2009	D. mojavensis and D. melanogaster	sog, morphogen	upstream, not intronic	5		cons
Ludwig et al., 2005.	2005	D. yakuba and D. melanogaster	eve, pair-rule transcription factor	stripe 2	5		cons
Ludwig et al., 2005.	2005	D. erecta and D. melanogaster	eve, pair-rule transcription factor	stripe 2	5		cons
Marcellini and Simpson, 2006.	2006	D. virilis and D. melanogaster	scute, peripheral nervous system development and sex determination	DCE (dorsocentral enhancer)	5		evo
Piano, F., M. J. Parisi, R. Karess, and M. P. Kambysellis. 1999. Evidence for redundancy but not trans factor-cis element coevolution in the regulation of drosophila yp genes. Genetics 152 (2) (06): 605-16.	1999	D. grimshawi and D. melanogaster	Yp1 and Yp2, yolk proteins	6.7kb locus w both genes	5 (tissue ok)	SEX misreg	cons
Shirangi et al., 2009.	2009	D. sechelia and D. melanogaster	desatF (desaturase, diene pheromone synthesis)	oenocyte elements	5 (tissue misreg)	SEX misreg	evo
Tortiglione, C., and M. Bownes. 1997. Conservation and divergence in the control of yolk protein genes in dipteran insects. Development Genes and Evolution 207 (4) (10): 264-81.	1997	Musca domestica and D. melanogaster	yp3 yolk proten	1.1 kb upstream of transcription start	5 (tissue ok w dmel promoter)	SEX misreg	cons
Tortiglione and Bownes, 1997.	1997	Calliphora erythrocephala and D. melanogaster	yp3 yolk proten	1.3 kb upstream transcription	5 (tissue ok w dmel promoter)	SEX misreg	cons
Wolff, C., M. Pepling, P. Gergen, and M. Klingler. 1999. Structure and evolution of a pair-rule interaction element: Runt regulatory sequences in D. melanogaster and D. virilis. Mechanisms of Development 80 (1) (01): 87-99.	1999	D. virilis and D. melanogaster	runt, pair rule transcription factor	6 kb upstream	5		cons
Bienz-Tadmor, Brigitta, Heidi S. Smith, and Susan A. Gerbi. 1991. The promoter of DNA puff gene II/9-1 of sciara coprophila is inducible by ecdysone in late prepupal salivary glands of drosophila melanogaster. Cell 2 : 875-88.	1991	Sciara coprophila and D. melanogaster	11/9-1, DNA puff gene, structural protein	718 bp from -616 to +102	I		cons
Botella, Luisa M., C. Donoro, L. Sanchez, C. Segarra, and B. Granadino. 1996. Cloning and characterization of the scute (sc) gene of drosophila subobscura. Genetics 144 (01): 1043-51.	1996	D. subobscura and D. melanogaster	scute, peripheral nervous system development and sex determination	Whole 3.5 kb locus, excluding some known cis reg elements of scute function	I		cons
Costas et al., 2004.	2004	D. americana and D. melanogaster	wingless, wnt signaling molecules	intron 3	I		cons
Hauenschild, Arne, Leonie Ringrose, Christina Altmutter, Renato Paro, and Marc Rehmsmeier. 2008. Evolutionary plasticity of polycomb/trithorax response elements in drosophila species. PLoS Biology 6 (10) (10): e261-.	2008	D. simulans and D. melanogaster	epigenetic memory elements	polycomb response element	I		evo
Ho, Margaret C. W., Holly Johnsen, Sara E. Goetz, Benjamin J. Schiller, Esther Bae, Diana a. Tran, Andrey S. Shur, et al. 2009. Functional evolution of cis-regulatory modules at a homeotic gene in drosophila. PLoS Genetics 5 (11) (11): e1000709-.	2009	D. pseudoobscura and D. melanogaster	abdominal b, Hox transcription factor	IAB8	I		cons
Ho et al., 2009.	2009	D. yakuba and D. melanogaster	abdominal b, Hox transcription factor	IAB5	I		cons
Ho et al., 2009.	2009	D. simulans and D. melanogaster	abdominal b, Hox transcription factor	IAB8	I		cons
Ho et al., 2009.	2009	D. simulans and D. melanogaster	abdominal b, Hox transcription factor	IAB5	I		cons
Jasinskiene, Nijole, Craig J. Coates, Mark Q. Benedict, Anthony J. Cornel, Salazar Rafferty, Anthony A. James, and Frank H. Collins. 1998. Stable transformation of the yellow fever mosquito, aedes aegypti, with the hermes element from the housefly. Proceedings of the National Academy of Sciences of the United States of America 95 (7): 3743-7.	1998	Aedes aegypti and D. melanogaster	cinnabar, kynurenine hydroxylase for ommochrome synthesis	4.7 kb genomic fragment incl coding	I		cons
Monesi, N., M. Jacobs-Lorena, and Paco-Larson M.L. 1998. The DNA puff gene BhC4-1 of bradysia hygida is specifically transcribed in early prepupal salivary glands of drosophila melanogaster. Chromosoma 107 (8) (12): 559-69.	1998	Bradysia hygida and D. melanogaster	BhC4-1, DNA puff gene	3.3 kb upstream and 6 kb downstream; 3.3 kb upstream only is the same	I		cons
Pan et al., 1994.	1994	D. virilis and D. melanogaster	twist, BHLH transcription factor	intronic	I		cons
Swanson, Christina I., Nicole C. Evans, and Scott Barolo. 2010. Structural rules and complex regulatory circuitry constrain expression of a notch- and EGFR-regulated eye enhancer. Developmental Cell 18 (3) (03): 359-70.	2009	D. pseudoobscura and D. melanogaster	dPax2, master regulator of cone cell fate	sparkling enhancer (cone cell specific)	I		evo
Erives, Albert, and Michael Levine. 2004. Coordinate enhancers share common organizational features in the drosophila genome. Proceedings of the National Academy of Sciences of the United States of America 101 (11): 3851-6.	2004	Anopheles gambiae and D. melanogaster	vnd, NK2 class homeobox transcription factor	neuroectodermal enhancer	I		cons
Martin, C. H., C. a. Mayeda, and E. M. Meyerowitz. 1988. Evolution and expression of the sgs-3 glue gene of drosophila. Journal of Molecular Biology 201 (2) (05): 273-87.	1988	D. yakuba and D. melanogaster	Sgs-3, salivary glue gene	3.0 kb 5' to 1.0 kb 3'	I		cons
Costas, J., P. S. Pereira, C. P. Vieira, S. Pinho, J. Vieira, and F. Casares. 2004. Dynamics and function of intron sequences of the wingless gene during the evolution of the drosophila genus. Evolution & Development 6 (5): 325-35.	2004	D. willistoni and D. melanogaster	wingless, wnt signaling molecules	intron 3	II		evo
Hauenschild, et al., 2008.	2008	D. yakuba and D. melanogaster	epigenetic memory elements	polycomb response element	II		evo
Hauenschild, et al., 2008.	2008	D. pseudoobscura and D. melanogaster	epigenetic memory elements	polycomb response element	II		evo
Ho et al., 2009.	2009	D. pseudoobscura and D. melanogaster	abdominal b, Hox transcription factor	IAB5	II		cons
Ho et al., 2009.	2009	D. ananassae and D. melanogaster	abdominal b, Hox transcription factor	IAB5	II		cons
Ho et al., 2009.	2009	D. erecta and D. melanogaster	abdominal b, Hox transcription factor	IAB5	II		cons
Jinwal, U. K., S. O. Zakharkin, O. V. Litvinova, S. Jain, and Helen Benes. 2006. Sex-, stage- and tissue-specific regulation by a mosquito hexamerin promoter. Insect Molecular Biology 15 (3) (06): 301-11.	2006	Ochlerotatus atropalpus and D. melanogaster	Hex-1.2, female-specific hexamerin, storage protein	from -715 to +23 of transcription start site	II (tissue ok)	SEX misreg	cons
Lemke et al, 2008.	2008	Anopheles gambiae and D. melanogaster	hb, gap gene transcription factor	- 5205 to +131	II		evo
Lemke et al, 2008.	2008	Empis livida and D. melanogaster	hb, gap gene transcription factor	-5892 to +105	II		evo
Lemke et al, 2008.	2008	Haematopota pluvialis and D. melanogaster	hb, gap gene transcription factor	-9000 to +105	II		evo
Lemke et al, 2008.	2008	Clogmia albipunctata and D. melanogaster	hb, gap gene transcription factor	- 6872 to -3	II		evo
Lombardo, F., M., L. Spanos, C. Louis, M. Coluzzi, and B. Arca. 2000. Promoter sequences of the putative anopheles gambiae apyrase confer salivary gland expression in drosophila melanogaster. The Journal of Biological Chemistry 275 (31) (08): 23861-8.	2000	Anopheles gambiae and D. melanogaster	apy, apyrase	promoter, 800nt upstream	II (tissue ok)	SEX misreg	cons
Martin et al., 1988.	1988	D. erecta and D. melanogaster	Sgs-3, salivary glue gene	532bp 5' and 37bp 3'	II		cons
Skavdis, G. I. Siden-Kiamosl, H.-M. MuIler, A. Crisanti and C. Louis. 1996. Conserved function of anopheles gambiae midgut-specific promoters in the fruitfly. The EMBO Journal 15 (2) (01): 344-50.	1996	Anopheles gambiae and D. melanogaster	trypsin 1 only	1.7 kb upstream trypsin 1 to 2.7 kb downstream	II (tissue ok)	SEX misreg	cons
Skavdis et al., 1996.	1996	Anopheles gambiae and D. melanogaster	trypsin 2 only	1043 bp 5' and 390 bp 3'	II (tissue ok)	SEX misreg	cons
Tamarina, N. a., M. Z. Ludwig, and R. C. Richmond. 1997. Divergent and conserved features in the spatial expression of the drosophila pseudoobscura esterase-5B gene and the esterase-6 gene of drosophila melanogaster. Proceedings of the National Academy of Sciences of the United States of America 94 (15) (07): 7735-41.	1997	D. pseudoobscura and D. melanogaster	est-6 (In Dmel) (est-5B in Dpseu), esterase	1150 bp upstream of ATG in Dmel, 5.1 kb upstream of ATG in Dpseu	II		evo
Xiong, B., and M. Jacobs-Lorena. 1995. Gut-specific transcriptional regulatory elements of the carboxypeptidase gene are conserved between black flies and drosophila. Proceedings of the National Academy of Sciences of the United States of America 92 (20) (09): 9313-7.	1995	Simulium vittatum and D. melanogaster	disgestive carboxypeptidase	~2.3 kb upstream of transcription start	II (tissue ok)	SEX misreg	cons
